# Supplementary material for: Genome-wide identification of heavy-metal ATPases genes in Areca catechu: investigating their functionality under heavy metal exposure
Source: BMC Plant Biol. 2024 May 31;24:484. doi: 10.1186/s12870-024-05201-6 (PMC11141028; doi:10.1186/s12870-024-05201-6)
Supplement: Supplementary file 1 — Supplementary Material 1 [file 12870_2024_5201_MOESM1_ESM.xlsx]

## Sheet: Table S1
Table S1. Gene-specific primers used for qRT-PCR.
No	Name	Orientation	Primer Sequence (5'->3')
1	AcActin	F	GTATCGTGCTTGATTCTGG
		R	GCTACTCTTGGCTGTCTCC
2	AcHMA1	F	ATGGCTCCGAGCCTACGAG
		R	TGCTACAGTTATTTGCAGTATAGTAGTG
3	AcHMA2	F	ATGGCGACCGCTCTTCTTC
		R	TAAGAAGTCCTCTTTAGCCCCTAGA
4	AcHMA3	F	CGGCGAGGAAGGAGGATTGA
		R	TTGACACTTGCTGCGGACAC
5	AcHMA5	F	ATGGAGACGGATGGGAAGGA
		R	GACCAAACGGTAGTCATCAGATCC
6	AcHMA47	F	GGCATCGCTTGGTTCTGTTG
		R	TACTTCCGCAACACCAGGTC
7	AcHMA8	F	TATTGCGGAGACTGGTGAGATG
		R	AACCAACCTCCTTAGCCACTG

## Sheet: Table S2
Table S2. Peptide sequences of 12 AcHMA genes.
Renam ID	IDs	Peptide sequences
AcHMA1	AC10G097870.1	MALAAFASVFMGNSLEGALLLAMFNLAHIAEEYFTGRSMIDVKELKDNHPDFALLLEVNGDRPPQFSKLNYTKIPVHDLKVGSYILVRAGEAVPVDGEVFQGSSTITIEHLTGETKPLERKVGDSIPGGARNLEGMMIVKATKSWKDSTLNKIVQLTEEGKLNKPKLQRWLDEFGEHYSKVVVALSLVVALSGPFLFNWPFIGNSVSRGSIYRALGLMVAASPCALAVAPLAYATAISACAKKGILLKGGHVLDALAACQSIAFDKTGTLTTGKLMCKAIEPIHGHLGGRSRSEVPLCCIPNCESEALAVAAAMEKGTTHPIGRAVVDHSRGKDLPDISVESFESVPGRGLFATLTGMKSLTGDRELLKASLGSVEYIASLCKSGDESAKIKEAVRTSA…
AcHMA2	AC12G032050.1	MTDDVEAKLPSAMQKTTFTVLGICCSSEVALVHKMLNPLEGIENVSVNVLAKTTTVIHDPSKISASQIVNALNNAKLKAGIRELGQVKTRKQSWPDANVIVSGVLLLVAMFSFIYQPLIWVSLASIAIGIPGILRRGIAALGRCVLDINVLILIAVLGAVGLGDYLEGASVVFLFTLAQWLEAKSSDKARASLESLMNLAPRTAVIAETGEMVVVKDIRINTIVTVKAGELVPVDGVVVTGGSTIDESSLTGEFMPVAKEVGSNVWAGSVVLTGFINVATKALEEDSAVARMVKLVEDAQSRRSNIEEFIEKFAKYYTPGVVLIAAGIAAVPWVLRFQDIHHWIYLSLVLLVVACPCALVISTPVAMACGLSSAAKMGLIIKGGNHLEALAKIKAVAFD…
AcHMA3	AC06G001100.1	MGEMGNDKRNSEVKYQKSYFDVLGLCCSSEVPLIEKILKPLDGIQKVSVIVPSKTVIVVHDSLLISPLQIVKALNQARLEATIRAYGTDNIIKKWPSPYILACSVLLLISLFKRFFDPLKWFAVAAVAVGAPPIIFRSIAAIRRFTLDINILMLIAVGGAVALGDYSEAGFIVFLFTVAEWLEARASHQATAGMSLLMNMAPQKAVLAETGQVVDVRDIEIDTILAVKAGEVIPIDGVVVDGRSEVDERSLTGESFPVAKQTQSLVWAGTLNIDGYISVRTTASAEHSAVAKMARLVEEAQNSRSKTQRLIDSCARYYTPGVVIAAAGFTVIPLLKRVHNPTHWFRLALVLLVSACPCALVLSTPVATFCALLKAARTGLFIKGGDVLEALAGIKVVAF…
AcHMA4	AC10G001250.1	MGEEGGDRRSREVRYQKSYFDVLGLCCSSEVPLIEKILRPLDGIHKVSVIVPSKTVIVVHDSLLISQHQIVEALNQARLEATIRGYGTDSIIKKWPSPYIMACGVLLLVSLFKRFFHPLKWFALAAAAVGIPPIIFRSIAALRRFTLDINILMLIAVCGAVALGDYTEAGFVVFLFTVAEWLEARASYKATAGMSSLMNMAPQKAVLAESGQVVDARDVKIDTILAIKAGEVIPIDGVVVDGRSEVDERSLTGESFPVAKQAQSLVWAGTLNMDGYIRIRTTASAEHSAVAKMARLVEEAQNSRSKTQRLIDSCARYYTPAVVIAAAVFAVIPLVMRVHDPKHWFQLALVLLVSACPCALVLSTPVATFCALLMAARTGLLVKGGDVLEALARIKIVAF…
AcHMA5	AC08G025290.1	METDGKDNLRAPLLRPSEDVAINFTQTSLINEKNTRKVKFRIRGIKCASCAVSIESAIGNMKGIESISVSPIQGQAVIRYRPEFINAKTIKEAIEDLNYEVDEFPEQEISVCRLRIKGMACTSCSESVERALLMVDGVKKAVVGLALEEAKIHFDPNITDSHHLIEAIEDAGFGADLISSGDDLNKVHLKLEGLHSPEDATLIQSSLEAIEGVNHVEIDPIGQKVTVAYDPELTGPRSLIQCIEETGQGPNFFNARLHTPPRRRETERHHEIRAYRNQFLWSCLFSVPVLMFSMVLPMLSPIGDWLNYKLYNNLTTGIVLRWVLCSPVQFIIGWRFYVGSYHALKRGSSNMDVLVALGTNAAYFYSVYIVIKASTSRSFEGQDFFETSAMLISFILLGK…
AcHMA6	AC04G017130.1	MESAISLPTIPLLAFSKTLKFSPKPCLCIPLPLSPLLNRRCLSAGKVRCFGNLDPPRSRELFLMSFAGSLLRNYSPLATVSRGLAPISSSAALAGASEGGDGFGDGGAGGGGHGGGGSSGEEGGLKVLAGDSGEVTSSGSDVIMLDVGGMSCGGCAASVKRILESQPQVSAASVNLATETAIVWAVPEVKATENWKQLLGEKLAARLTTSGFKSNLRDTSKENLYRVFEKKMDEKLQRLKESGQELAISWALCTVCLLGHIAHFFGANASSWLHAFHSTRFHLSLSLMTFIGPGRKLIFDGLKSLLKGSPNMNTLVGLGALSSFLVSSIAAFMPKLGWKTFFEEPIMLIAFVLLGKNLEQRAKLKATSDMTGLLNILPTKARLMVDSDAEQLSSVVEVP…
AcHMA7	AC03G045730.1	MAPSLRDLQLTPLSGHRRPEAISARVDAGDLEDVRLLDSYDEEAAEGRGGNEKGGRRIQVRVTGMTCSACTNSVEAAITALPGVARASVSLLQNMAHVVFDPNLVKDEDIKGAIEDAGFEADILPDSNNTLSRPQQVLSGQFRIGGMTCAACVNSVEGILRKLPGVKSAVVALATSLGEVEYDSSVISKDEIAHAIEDAGFDSTFLQSNDRDKILIGVARLSSETDVHVLHGILSNINGVRQFEVNIALSEVEIIFDPQALGLRHIVDTIERESIGRLKAHVRNPYARAASSDSQEASKMLRLFLSSLFLSIPVFFIRMACPRIPSINSFMLMHCGPFLMRDLLKWVLYLEVVAKGKTSDAIKKLVELAPATALLMVKDAEGRYIVEREIDALLVQPGD…
AcHMA8	AC04G006760.1	MATALLRIALSLNPNPNADTKIHLGSARALRNAVPFLHPPPLRRLQRISRPESLLLLRANAVDIGVPAGEPLQEAAKSSSVLLDVGGMMCGACAARVRSILSADDRVESAVVNMLTETAAVRLGPGGLEDGDAGRVAEELAGWLTECGFPAKRRRSGLGVGENVRKWREMAERKEELLVRSRNRVAFAWTLVALCCGSHASHILHSFGIHVAHGSLWEILHNSYVKCGTAIVSLLGPGRDLLFDGFRAFAKGSPNMNSLVGFGSIAAFLLSAVSLLNPGLEWEASFFDEPIMLLGFVLLGRSLEEQARLRASSDMNELLSLVSSQSRLVITSSEEDPSSDNALSADAISIEVPVDDVRVGDSILVLPGETIPVDGKVLGGRSVVDESMLTGESLPVFKE…
AcHMA9	AC12G044360.1	KLSNRPSQSLSSIQKFAVRGRQALPGRENKVKEEERMASRVFFLSCLRAVGSYPSLSPRPRYPSMPKYPRGARVSAGAVGGGDSGVPPREEEEEKVALFSVLGMTCAACAGSVEKAIKRLPGIHDAAVDVLRDRVQVIFYPAFVSEDTIRETIEDVGFQAALIKEEVKEKSTLICRLQIKGMTCTSCSGTIESALQAVGGVQNALVALATEEAEICYDPKLVSATQLMEVVEDTGFEAILITTGEDRNRVELKVDGELDGRSMSMVKNNLQALPGVEDVNVDPALHKITVAYKSDQTGPRNFIEIIKSTGSGHIEASIYPEGGGRELHKHEEIKQYYRSFLWSLVFTIPVFLSSMVLIHIPGIKNVLDKKVVNMLSIGELLRWILSTPVQFIIGRRFYT…
AcHMA10	AC12G044420.2	ACIYQEDRIRETIEDVGFKAALIKEEVKEKPTLICRLQIKGMTCTSCSDTIESSLQAVAGVQKALVALATEEVEICYDPKLVSATQLMEVVEDTGFEAILITTGEDRNRVELKVVGELDGRSMSMVKNSLQALPGVEDVKIDPALHKITVAYKSDQTGPRNFIEIIKSTSSGHIGASIYPEGGGRELHKREEIKQYYRSFLWSLVFTIPVFLSSMVFMHIPGIKYALDKKIVNMLSIGGLLRWILSTPVQFIIGRRFYTGAYKALRHGAMNMDVLIALGTNAAYFYSLYSVLRAATSQNFKGADFFETSSMLISFILLGKYLEILAKGKTSEAIAKLMDLAPETATLLTYDNKGNVVNEEEIDSRLIQKSDVIKVMPGGKVASDGFVIWGRSYVNESMI…
AcHMA11	AC12G044390.1	MASRVFFISCLRAGGSNRSLSPRPRYPSMPKYPKGAKVSAGAGGGGDSGVTPREEDEGEKVALFSVLGMTCAACAGSVEKAIKRLPGIHDAAVDVLKDRVQVIFYPAFVSEDTIRETIEDDGFKAALIKEEVKEKSTLICRLQIKGMTCTSCSGTIESALQAVAGVQKALVALATEEAEICYDPRLVSTTQLMEVVEDTGFEAILITTGEDRNRVELKVDGELDGRSMSMVKNNLQALPGVEDVNVDPALHKITVAYKSDQTGPRNFIEIIKSTGSGHIEASIYPEGGGRELHKHEEIKQYYRSFFWSLVFTIPVFLSSMVLIHIPGIKNVLDKKVVNMLSIGELLRWILSTPVQFIIGRRFYTGAYKALRHGSANMDVLVALGTNAAYFYSLYSVLRA…
AcHMA12	AC12G047430.1	MDLAPETATLLTYDNKGNVVNEKEIDSRLIQKNDVIKVMPGGKVASDGFVIWGQSYVNESMITGESRPVGKRKGDTVIGGTVNENGALHVQATHVGSESALSQIVRLVESAQMAKAPVQKFADRISKYFVPLVTGKFSSYPKSWIPSSMDSFELALQFGISVMVIACPCALGLATPTAVMVGTGVGASQGVLIKGGQALESAHKVDCVVFDKTGTLTTGKPVVVSTRFLKHMLLRDFYEYVAAAEVNSEHPLAKAIVQHAKKFREEDNHVWPEAKDFISVTGHGVKAKVGNKDIVVGNKSLMLESGIHVPVAALGILAEAEEMAQTGIMVSMDGEVVGIIAISDPLKPNAQDVISLLKSMKVKSIMVTGDNRGTANAIAKEVGIDTVVAEAKPEQKAQK…

## Sheet: Table S3
Table S3. Summary of AcHMA genes substitution rate
Gene pair 1	Gene pair 2	Ka	Ks	Ka/Ks	Time (MYA*)
AT4G30110.1	AcHMA4	NaN	NaN	NaN	NaN
Os02g10290.1	AcHMA5	NaN	NaN	NaN	NaN
Os04g46940.1	AcHMA9	NaN	NaN	NaN	NaN
GZ01G0000730.1	AcHMA4	0.0946575	0.386665	0.244805	29.4714
GZ07G0155070.1	AcHMA4	0.134539	0.346294	0.388512	26.3944
GZ09G0200370.1	AcHMA6	0.0348969	0.134463	0.259528	10.2487
GZ05G0113160.1	AcHMA5	0.0248537	0.147715	0.168254	11.2588
GZ10G0210660.2	AcHMA9	0.0541071	0.363276	0.148942	27.6887
AcHMA9	AcHMA12	0.0287054	0.063482	0.452181	4.83857
AcHMA3	AcHMA4	0.0909812	0.360517	0.252363	27.4784
		* MYA= million year ago
		T=Ks/2x where x is 6.56x10-9

## Sheet: Table S4
Table S4. Physicochemical properties and predicted location of AcHMA family genes in A. catechu.
Gene ID	Name	Chromosome number	Chromosome Location (bp)		strand (+/-)	Gene size (bp)	Num of CDS	No of exons/introns		No of UTR	Peptide (A.A)	M.W	pI	GRAVY	Instability Index	Aliphatic Index	subcellular localization cello life
			start/End	End				exons/introns	introns
AC10G097870	AcHMA1	10	159824328	159851926	+	1917	12	12	11	2	638	68.1642	7.89	0.181	31.09	105.06	Chloroplast envelop
AC12G032050	AcHMA2	12	40187211	40193103	+	1287	7	8	7	3	428	45.7589	6.26	0.553	31.26	122.29	PlasmaMembrane
AC06G001100	AcHMA3	6	1482504	1490777	+	2769	9	10	9	3	922	99.9625	6.56	0.044	45.36	95.87	Vacule envelop
AC10G001250	AcHMA4	10	1298536	1332906	+	2775	9	12	11	5	924	100.528	7.3	0.044	44.98	96.3	PlasmaMembrane
AC08G025290	AcHMA5	8	31755667	31764520	-	2928	8	9	8	3	975	105.298	5.96	0.174	38.16	103.52	PlasmaMembrane
AC04G017130	AcHMA6	4	24311115	24342499	+	2880	17	17	16	2	959	101.238	8.09	0.136	34.55	98.55	Plastid envelope
AC03G045730	AcHMA7	3	65146018	65156257	+	2802	10	10	9	2	933	100.019	5.45	0.284	40.64	105.56	PlasmaMembrane
AC04G006760	AcHMA8	4	8777900	8794577	+	1608	12	15	14	5	535	56.9405	5.41	0.226	46.61	106.67	Thyladoid Membrane
AC12G044360	AcHMA9	12	57153003	57167016	-	3093	6	6	5	1	1030	111.531	7.33	0.119	37.58	99.95	PlasmaMembrane
AC12G044420	AcHMA10	12	57286658	57297633	-	2673	5	5	4	1	890	96.5695	6.64	0.193	35.38	102.87	PlasmaMembrane
AC12G044390	AcHMA11	12	57222464	57237801	-	2988	6	7	6	3	995	107.302	6.98	0.134	34.68	98.97	PlasmaMembrane
AC12G047430	AcHMA12	12	61726077	61738374	-	1566	5	6	5	2	521	55.4183	6.33	0.182	28.01	101.59	PlasmaMembrane
														0.189167

## Sheet:  Table S5
Table S5 Details of Motifs of AcHMAs
Motif	Sequences	Width
1	KVMPGEKVPSDGFVIWGRSYVBESMJTGESRPVAKRKGDTVIGGTVNLNG	50
2	PTAVMVGTGVGASQGVLIKGGDALEAAHKVDCVVFDKTGTL	41
3	LHVQATHVGSESALSQIVRLVEEAQMAKAPVQKFADRIAKYFVPLVVILA	50
4	IGAGTDIAIEAADIVLMKSNLEDVITAIDLSRKTFFRIRMNYIWALGYN	50
5	HMLLRDFYEYVAAAEVNSEHPLAKAIVQHAKKFREEDNHVW	41
6	ALQFGISVLVIACPCALGLAT	21
7	LQMSGLTVAMVGDGINDSPALASADVGMA	29
8	GIIAISDPLKPNAQDVISLLKSMGVKSIMVTGDNWGTANAIAKEVGIDTV	50
9	RWILSTPVQFIIGRRFYTGAYKALRHGSANMDVLVALGTNAAYFYSLYSV	50
10	HGVKAKVGNKDIVVGNKSLMLESGIHVPVAALGILAEAEEMAQTGIMVSM	50

## Sheet: Table S6
Table S6.Mean FPKM values of 12 AcHMA genes in different tissues
Gene ID	Rename	Underground Root	Aerial Root	Leaf	Leaf vein	Pericarp	Endosperm	Female flower	Male flower
AC10G097870.1	AcHMA1	15.4111	6.68871	4.11573	8.73851	25.8851	23.6267	12.7479	11.4409
AC12G032050.1	AcHMA2	16.2127	35.2978	43.9965	31.8357	26.2657	19.9616	42.4236	35.6455
AC06G001100.1	AcHMA3	8.07777	8.22621	8.04689	8.11695	11.7035	12.8052	12.796	13.6745
AC10G001250.1	AcHMA4	19.4496	2.03468	0.720102	7.40145	1.18804	2.19745	2.91803	8.12797
AC08G025290.1	AcHMA5	29.9154	6.17123	6.87709	14.3212	6.39341	6.0186	7.95832	10.1655
AC04G017130.1	AcHMA6	7.5907	10.68	2.02904	6.76657	5.2748	3.69333	1.89481	1.14506
AC03G045730.1	AcHMA7	13.0721	17.4555	16.1017	15.5431	13.7983	10.9164	14.5068	14.6159
AC04G006760.1	AcHMA8	14.6878	13.3024	24.9894	17.6599	3.26207	4.772	4.11891	4.29751
AC12G044360.1	AcHMA9	0.444629	0.0856117	0.00405667	0.178099	0.441633	3.38728	1.72774	1.73011
AC12G044420.2	AcHMA10	0.518375	0.431685	0.552149	0.500736	0.306115	0.626957	0.603198	0.756868
AC12G044390.1	AcHMA11	3.80269	0.867529	0.0464963	1.57224	2.08474	3.3591	3.67613	3.34499
AC12G047430.1	AcHMA12	0.939679	1.19938	1.65221	1.26376	0.80893	1.14564	1.9437	2.04861
